# Supplementary material for: Analysis of the Ability of Different Allografts to Act as Carrier Grafts for Local Drug Delivery
Source: J Funct Biomater. 2023 Jun 1;14(6):305. doi: 10.3390/jfb14060305 (PMC10299409; doi:10.3390/jfb14060305)
Supplement: Supplementary file 1 [file jfb-14-00305-s001.zip]

Archive with 1 entries (1 files):
- jfb-2416030 supplementary material.pdf
